# Supplementary material for: Integrating Imaging and Genomics in Amelogenesis Imperfecta: A Novel Diagnostic Approach
Source: Genes (Basel). 2025 Jul 14;16(7):822. doi: 10.3390/genes16070822 (PMC12294184; doi:10.3390/genes16070822)
Supplement: Supplementary file 1 [file genes-16-00822-s001.zip]

Archive with 1 entries (1 files):
- genes-3733342-SM.pdf
